# Supplementary material for: Gene Expression Profiles of Chicken Embryo Fibroblasts in Response to Salmonella Enteritidis Infection
Source: PLoS One. 2015 Jun 5;10(6):e0127708. doi: 10.1371/journal.pone.0127708 (PMC4457728; doi:10.1371/journal.pone.0127708)
Supplement: S2 Table — (XLSX) [file pone.0127708.s002.xlsx]

## Sheet: List of primers
S2 Table. List of RT PCR primers used in this study
	Gene/Locus (Microarray ID)	Description	ProbeName	Sequence	Forward primer	Reverse primer	References
1	CSF3 (LOC396216)	Chicken mRNA for myelomonocytic growth factor (cMGF). [X14477]	A_87_P008955	TGCAGCTGGGTCAGCCCCACAGCAGCGCGCGCTGGTTTTTATATAAGTCACAACGATGGA	CSF3_F-AACCTCTCCTCCAACATCCAG	CSF3_R-GTACGCCGTCTCCAGGAAG	this study
2	IL8L2 (IL8)	Chicken embryo fibroblast protein mRNA, complete cds. [M16199]	A_87_P009398	CTGCTCCTGATTTCTACTGGGAGAAACATCCGAAGAAGGCATCATGAAGCATTCCATCTT	IL8L2_F-CAAGCCAAACACTCCTAACCAT	IL8L2_R-AGCTCATTCCCCATCTTTACC	this study
3	IL1β (IL1B)	Gallus gallus mRNA for interleukin-1beta. [Y15006]	A_87_P008722	TTCGACATCTTCGACATCAACCAGAAGTGCTTCGTGCTGGAGTCACCCACCCAGCTGGTG	IL-1B_F-GAAGTGCTTCGTGCTGGAGT	IL-1B_R-ACTGGCATCTGCCCAGTTC	Chranova et al., 2011
4	IL8L1 (K60)	Gallus gallus mRNA for K60 protein. [Y14971]	A_87_P008723	TTTGGAGCCATCATTTTCAAGGTATTACTTACTGTGAATTATTGCTGTGAAGCTACAAAC	IL8L1_F-CCTCACTGCAAGAATGTGGA	IL8L1_R-GGAGGAGGTAGGACGTTTTTG	this study
5	SCYA4 (CCL3)	Gallus gallus finished cDNA, clone ChEST838h20. [CR389044]	A_87_P015066	CAAATAGGAAGATTATTTAACAGATATATATTTTTAAATTAAGAGTCATGCTTGGATTAT	SCYA4_F-TCATGCTGGTGTTGTGTTCA	SCYA4_R-GGTGCATCAGTTCAGTTCCA	this study
6	CCL20 (CCL20)	Gallus gallus MIP-3alpha mRNA for maacrophage inflammatory protein 3alpha, complete cds. [AB101005]	A_87_P038098	TCTGTTTATTTTGTTACTGCTTGGCACTATCTTGTGCCAAAATTTTCCTTTTAACTGGAG	CCL20_F-TCTGCCTCGGAAGGTCATTA	CCL20_R-AGGATTTACGCAGGCTTTCA	this study
7	LOC422654 (LOC422654)	Gallus gallus finished cDNA, clone ChEST921e18. [CR386350]	A_87_P016541	GTGCCGTGTATTTTATGTGCACTTACTGTGTAGAAACATCAGCACACAACAGAATAATTG	LOC422654_F-ATGGGTGAAGCTGCTCGTC	LOC422654_R-GAAGGTGCTCCGTTAGGATG	this study
8	LOC101750351 (TC186509)	Q08514 (Q08514) Gallus gallus POL-like (Fragment), partial (19%) [TC186509]	A_87_P008302	AAGTTGCTCAATTCTGAATCCAGACATGTAGGCCTATGCGCCAAGGCTTGTAAAGCAAAA	LOC101750351_F-TTTTCTGTGGGTCTGTTTTCCT	LOC101750351_R-ATGCTCTGCATTTCGTACTCCT	this study
9	ENO2 (ENO2)	Gallus gallus mRNA for gamma-subunit of enolase, complete cds. [AB004291]	A_87_P038222	ACTGTGGGGCAATATATTAAAACACAGTCGTTAAAAACACACATGCTCTCATTTGCTTAT	ENO2_F-AGAATGGCTGGGGTGTGAT	ENO2_R-GCCAAGCTCCTCCTCAATC	this study
10	CCL17 (TC221485)	SY17_HUMAN (Q92583) Small inducible cytokine A17 precursor (CCL17) (Thymus and activation-regulated chemokine) (CC chemokine TARC), partial (62%) [TC221485]	A_87_P002520	AGTATCTTCAGAAAAAGAACAACCCTCAAGCTGTGTGATGCAGAGCAGACACCCAAATTG	CCL17_F-GCTCCTCAGCATCTTCCAGT	CCL17_R-CCTTGGTCCCGTTCTTTGT	this study
11	K123 (K123)	Gallus gallus mRNA for K123 protein. [Y14970]	A_87_P008724	TTATCCATTGCCTCCTCAGGAAAGTTCCTGGGCAAGATTGGCTCAGATAATCCATGGATT	K123_F-TGTGTCCCGAGTGAGGATGT	K123_R-ATCGCAGGAAGGACTTTGAG	this study
12	NFκBIζ (NFKBIZ)	Gallus gallus mRNA for hypothetical protein, clone 35i9. [AJ721113]	A_87_P035933	TTGTAGGCAGGTTAAGTGGGAAAATCTAACATGCTGAGGCCGAGCTGTGATGTGTTTCTT	NFKBIZ_F-GCCAGAAACTTGGAAAATGAAC	NFKBIZ_R-TGAACTGTCTTCCCCTTTAGGA	this study
13	TNIP2 (RCJMB04_24b18)	Gallus gallus mRNA for hypothetical protein, clone 24b18. [AJ851742]	A_87_P035574	AGCACAATGCAAATTCTACTACAAACTAAAGAGAACAAGGTGTAGTGGTAGGTGGGTTGA	TNIP2_F-TGACCAGATTGCTCCTGAAA	TNIP2_R-TCGTACTTCTGCCATTTTGC	this study
14	IL6 (IL6)	Gallus gallus mRNA for chicken interleukin-6 precursor (IL-6 gene). [AJ309540]	A_87_P037453	ACTTATTTATTACGTAGTCAACGCCAAAGAAAATGTCCAGCAGCCAGACTGTTGTATAAC	IL6_F-GCTACAGCACAAAGCACCTG	IL6_R-GACTTCAGATTGGCGAGGAG	Berndt et al., 2007
15	IRF1 (IRF1)	Gallus gallus domesticus (clone cIRF1) interferon regulatory factor 1 (IRF1) mRNA, complete cds. [L39766]	A_87_P009463	TGGGCAAGGACACACAAAAGAAGGATGGAGGAGGTTCTAGTCCATGCATAATGCATAGAA	IRF1_F-TGACAGCACCAACGACATCT	IRF1_R-CTGGTTGTGTGCCAGTCCT	this study
16	BU460569 (TC224572)	Q6MWW8 (Q6MWW8) PE-PGRS FAMILY PROTEIN, partial (3%) [TC224572]	A_87_P001338	ATGAAAAATCGGAGGAACACCTGATTTATATCTCCTCTACTTTAACTGTGTTTCACGTAT	BU460569_F-GCTCACTCTTGCCTGGGTAAT	BU460569_R-GGTGTTCCTCCGAGTTTTCA	this study
17	MOBKL2C (TC223822)	Q6GPD5 (Q6GPD5) MGC80478 protein, partial (64%) [TC223822]	A_87_P001766	CTTGAAGAGATTTCAGCAGGCATGCTCAGCATGATCAGTCAGCATTCAGGGGGGACAAGA	MOBKL2C_F-CAACACCTGCTACAAGCACTTT	MOBKL2C_R-GTGGCAAATTCGTTCTGTCA	this study
18	NFKBIα (M74544)	Chicken pp40 mRNA, complete cds. [M74544]	A_87_P009303	TGGAAACTGTGTGTTTCACACCATGTGTGTCATAATTGCTACACTTTTTAGCAACTGTAT	NFKBIA_F-TGAGGATGAGGAGAGCAGTG	NFKBIA_R-TCTTCCTCCAATACAGCAGTCA	this study
19	G0S2 (LOC419860)	Gallus gallus finished cDNA, clone ChEST362o18. [BX932176]	A_87_P023608	GTGCAAGATGCACGGCGTGGTTTCTTATTTTTACTACAGATGCGTTTTACAACGTTTTGC	G0S2_F-GCGAAGTGCAGGACTTGAA	G0S2_R-CGTGCATCTTGCACATTTTT	this study
20	BU271476 (TC224660)	Q9B280 (Q9B280) Cytochrome b (Fragment), partial (12%) [TC224660]	A_87_P001286	AGCTGCAACCATTTCTGGCTGAACAACTCATCTTCAATAGAACTGTTGTCCAAGATAAAA	BU271476_F-GCCTTCACTCTCCATCCTCA	BU271476_R-ACCATTACCAGCCAAACCAG	this study
21	DCAF6 (BX930900)	Gallus gallus finished cDNA, clone ChEST379b15. [BX930900]	A_87_P024152	TGGTAAGGCTTTTAGAAATAATAGATTTCAGGGTCGTTGGTGGAGATGACAACATGTTTC	DCAF6_F-TTCCAGCATCTTTCATGTTACG	DCAF6_R-TCATTCTCCTGACCAGATCCTT	this study
22	LRCH2 (LOC422220)	Gallus gallus finished cDNA, clone ChEST498p13. [CR352849]	A_87_P018325	TGTTTACTATGTGGGTGCAGTGCGTTTCGTTTGCTTTGTACCACAATTGAAACCTTGGTA	LRCH2_F-TTTGGTCTCAAACCGAGGTC	LRCH2_R-ATGCTCCATTTTCCTCCTCA	this study
1	LOC771899 (CR339027)	Gallus gallus finished cDNA, clone ChEST994j22. [CR339027]	A_87_P018665	AGCCTCATGCATTTGTCCGTGAAGAAACGGGAGGAGGGAGGGAACACATCCCTGATCCCA	LOC771899_F-GAGCAAAGAGTTGGTCCAGAAG	LOC771899_R-CCAGGTGATTTATTGCACACAT	this study
2	LOC419741 (LOC419741)	Gallus gallus finished cDNA, clone ChEST699c2. [CR391175]	A_87_P013665	CTCAGCCTTTTGAACCCAGTGTTTGTTTTTCTTTTTCAAGTGTGTCCTGGACTTCAGAAA	LOC419741_F-TGTGTTCTGCTGCTTTTTATCTG	LOC419741_R-TCCTCCTGCTTCTTACAACTCC	this study
3	BU374424 (TC202527)	Q8WYM3 (Q8WYM3) Facilitative glucose transporter GLUT11-c, partial (14%) [TC202527]	A_87_P006259	ATGCTAAAAGTAGGAAGAAAAAGGTTAGCTCTATCTTTGTTACTGAGTTAGAAGGCAGAG	BU374424_F-TGACCTTGTTCGTGACAAATCT	BU374424_R-GCACATGTACCACATTGACTCC	this study
4	CYP7A1 (CYP7A1)	Gallus gallus cholesterol 7alpha-hydroxylase (CYP7A1) mRNA, complete cds. [AY700578]	A_87_P035080	ACCATTCCTGCTACTTTTTGGAGCTTGTTTACCTTCTTAAGAAATCCAGAAGCAATGAGA	CYP7A1_F-TTTTTGGAGCTTGTTCTACCTTC	CYP7A1_R-GCTGATCTTCTCTCCTGCACTT	this study
5	LCT (LCT)	Gallus gallus finished cDNA, clone ChEST497p18. [CR389709]	A_87_P014641	AGTGAAATTTTGGATAACCCTCAATGAACCCTACAACACTGCATATCTTGGCTATGGCTT	LCT_F-CAACGGCTTTCCAGATCCT	LCT_R-CCTGGTGTGGTGTCTGGTATC	this study
6	BU409844 (TC187031)	B34493 collagen alpha 1(IX) chain long form precursor - chicken {Gallus gallus;} , partial (4%) [TC187031]	A_87_P008240	TGAGTTGCCTTCTTTAGAGAAACTTCCATTTGGTTCAAGAAAAATTGCCCGTGGACATTG	BU409844_F-TGCTGCCATCTTTTATGCTG	BU409844_R-ATTAAGGACGCCACACCAAC	this study
7	BU361921 (TC226699)	MGR7_RAT (P35400) Metabotropic glutamate receptor 7 precursor (mGluR7), partial (21%) [TC226699]	A_87_P000489	TAGCCATTCATTTTATTGTTGCACCTATTTCAATTGTCCCTTTTCAGTAGAATAAGTGGG	BU361921_F-GACCCACCCAACATCATCA	BU361921_R-TTGAGAACTCCTCTGGCTTGA	this study
8	BRPF3 (BRPF3)	Gallus gallus finished cDNA, clone ChEST325o18. [CR523621]	A_87_P011493	CTTATAGTTACCAACTGCATGAGGTATAATGCTAAAGACACGATTTTCCACCGAGCAGCT	BRPF3_F-GCGAGAAGCTCTTCCTTGTC	BPF3_R-GCGGATGCTAGTTTTTCGTC	this study
9	BU333962 (TC222653)	Q85P28 (Q85P28) NADH dehydrogenase subunit 1 (Fragment), partial (7%) [TC222653]	A_87_P002368	TCATAAAGTGTTTCTGCTTGATATAAATCCCATTGGAGCTGCATGAGTTTTGTCTGTGGG	BU333962_F-GGGGCAGAATGAAGGGTAGT	BU333962_R-ACACACTTAGGCTCGGGTTG	this study
10	BU206145 (TC203578)	Q8C8C9 (Q8C8C9) Mus musculus 10 days neonate cerebellum cDNA, RIKEN full-length enriched library, clone:B930063N02 product:speckle-type POZ protein, full insert sequence, partial (14%) [TC203578]	A_87_P005679	TGCTGCATTTCCTGAAACTAATTTCTGAAGGCTTCGATTTGTAGGCGTGTGTACCTTTGG	BU206145_F-CCCAGGACCCTACAGATGTT	BU206145_R-AGGAAGCTGTGTCTGATGAGG	this study
11	BU267601 (TC223172)	AF161320 NRAMP protein MntH2 {Pseudomonas aeruginosa;} , partial (5%) [TC223172]	A_87_P002121	TGTACAGTCCACGAACCCCATTTTGCAAACTACAAATTTAAGTTTTTTAACAGTAATGCC	BU267601_F-CTTTAGCAGCCCCTGGAAG	BU267601_R-GCAGTGCCATAGCAATAGAGC	this study
12	BU115962 (TC224031)	Q7X251 (Q7X251) TrwE protein, partial (5%) [TC224031]	A_87_P001642	TAGCATTGTTCTGAGCACTCTGATCTTCTGTATCTTAATCACTTACGTATCTAGAATTAG	BU115962_F-AAGTGCAACTGCTTGGCTCT	BU115962_R-CAGGACCACCCTTCTCCATA	this study
13	CN233737.1 (CN233737)	RJA117A12.ab1 RJbrain Gallus gallus cDNA 5', mRNA sequence [CN233737]	A_87_P020526	GCTGGCTGTATGGATAAGCAGGACCTGAATTTTGCATGTAAATAAATCGTACCTGTGAAA	CN233731.1_F-AAATACGGGAAAGGGATTGC	CN233731.1_R-TTGCTGTGACTGGTGTTGCT	this study
14	BU124423 (TC224555)	Q9UKK5 (Q9UKK5) Spacrcan, partial (5%) [TC224555]	A_87_P001346	TGCTGTTTACTTTTTCACTTTATTGATGTTACTTTTGGATGACTTCAAGGTTGGTGTTCG	BU124423_F-TGTCTCTTTTCTGCCCCTCA	BU124423_R-TTCCCGAATATCTCGCCTTA	this study
15	DAZL (DAZL)	Gallus gallus deleted azoospermia-like protein mRNA, complete cds. [AY211387]	A_87_P035242	ATTCCTATATGTAACTTAAGATGCAAGAATGTAATTAGTTACATTGGCTGCTCAGTGGAG	DAZL_F-CCGTCTGAGGAACACCTTTG	DAZL_R-GCACTGCTCTTCCTTTTCTGA	this study
16	BU485611 (TC223819)	Q9AVI6 (Q9AVI6) CPD photolyase, partial (4%) [TC223819]	A_87_P001768	GAAATCGTTTTCAGTTTTTATTTCCTACCACAGGCTTTCTGAAGCACTCCCAGAATGTTC	BU485611_F-AAAACTTCGGGGGTTTCTGT	BU485611_R-TCCATTAAATCGCTGGCTCT	this study
17	GRM7 (LOC416112)	Gallus gallus finished cDNA, clone ChEST202d13. [CR391191]	A_87_P013653	CAGCTCTTAGAAACTCCCAATGCCAGAGCCATCGTTATTTTTGCCAACGATGAGGACATA	GRM7_F-GGCTTGCCTTCATTCCAATA	GRM7_R-GCCACTGAAGCACTTAGGTT	this study
18	OTUD4 (TC199795)	Q7RTX8 (Q7RTX8) HIN1-like cysteine protease, partial (52%) [TC199795]	A_87_P006870	CATCTGAGAGGAATAGTCAAGATGAGAGTGTCCAAAGCTTCATCTCCTTTGGAACAGTCA	OTUD4_F-GATTCTTCTTCAATCTTGGAGTG	OTUD4_R-CTGGTGCAGAGGGTACAGGT	this study
19	CN220684 (CN220684)	RJA068C03.ab1 RJbrain Gallus gallus cDNA 5', mRNA sequence [CN220684]	A_87_P020820	TTTCTTCCTGTGTTTGACTGGTATTGTATGATCCATCTGATGATAAAAAGGAGTTGCTGT	CN220684_F-GGCATGTCCCTTTTTCTTCC	CN220684_R-CAGCAACTCCTTTTTATCATCAGA	this study
