# Supplementary material for: Gene Expression Profiles of Chicken Embryo Fibroblasts in Response to Salmonella Enteritidis Infection
Source: PLoS One. 2015 Jun 5;10(6):e0127708. doi: 10.1371/journal.pone.0127708 (PMC4457728; doi:10.1371/journal.pone.0127708)
Supplement: S3 Table — A grey background indicates significant misregulation which passed through threshold criteria, i.e. more than threefold misregulation in the microarray analysis or twofold misregulation in RT PCR. (XLSX) [file pone.0127708.s003.xlsx]

## Sheet: DataTable
S3 Table. Basic data from all in vitro and in vivo experiments. A grey background indicates significant misregulation which passed through threshold criteria, i.e. more than threefold misregulation in the microarray analysis or twofold misregulation in RT PCR.
						microarray analysis fibroblasts							RT PCR fibroblasts																			RT PCR HD11													RT PCR chicken caecum
	Microarray ID	Description	ProbeName	Sequence	Gene/Locus	Regulation	SE147/NI	SE11/NI	0/1	0/2	0/3	0/4	NI	1/1	1/2	1/3	1/4	SE147	2/1	2/2	2/3	2/4	SE11	SE147/NI	SE11/NI	NI 1	NI 2	NI 3	NI 1	NI 2	NI 3	NI_4h	INF 1	INF 2	INF 3	INF 1	INF 2	INF 3	INF_4h	fold	wt 1 (1+4)	wt 2 (1+4)	wt 3 (1+4)	wt 4 (1+4)	wt (1+4)	NI 10 (1+4)	NI 9 (1+4)	NI 8 (1+4)	NI 7 (1+4)
1	LOC396216	Chicken mRNA for myelomonocytic growth factor (cMGF). [X14477]	A_87_P008955	TGCAGCTGGGTCAGCCCCACAGCAGCGCGCGCTGGTTTTTATATAAGTCACAACGATGGA	CSF3 (cMGF)	up	18.2586	12.9888		0.0250431	0.0286013	0.0305598	0.028068	0.541488	0.502122	0.502703	0.527696	0.518502	0.353281	0.399918	0.398842	0.367151	0.379798	18.473	13.5313	0.017317	0.0158798	0.0150928	0.0192366	0.0150928	0.0146293	0.016208	0.356424	0.606397	0.445449	0.081805	0.0664463	0.0679209	0.27074	16.7041	0.0353209	0.0442453	0.0437371	0.0170392	0.0350856	0	0.000224915	0.00107236	0.000417289
2	IL8	Chicken embryo fibroblast protein mRNA, complete cds. [M16199]	A_87_P009398	CTGCTCCTGATTTCTACTGGGAGAAACATCCGAAGAAGGCATCATGAAGCATTCCATCTT	IL8L2 (EMF-1)	up	16.8409	10.4935	0.542113	0.533827	0.569504	0.657725	0.575792	8.6139	9.49901	9.89477	9.67623	9.42098	7.13818	6.43328	7.52777	8.07428	7.29338	16.3618	12.6667	0.0515935	0.0460177	0.032352	0.072293	0.0625	0.0871715	0.0586546	1.37237	2.43401	1.54043	0.197282	0.155861	0.181118	0.980178	16.711	0.371989	0.298334	0.398228	0.212913	0.320366	0.048848	0.263036	0.023339	0.0357589
3	IL1B	Gallus gallus mRNA for interleukin-1beta. [Y15006]	A_87_P008722	TTCGACATCTTCGACATCAACCAGAAGTGCTTCGTGCTGGAGTCACCCACCCAGCTGGTG	IL1β	up	13.6241	16.9639	0.00924785	0.00778247	0.00648405	0.00618171	0.00742402	0.0910835		0.109071	0.138163	0.112772	0.192851	0.159566	0.135111	0.168016	0.163886	15.1902	22.0751	0.0986411	0.0982999	0.0686308	0.114626	0.100481	0.119908	0.100098	1.75524	2.39219	1.78798	0.389132	0.302149	0.317538	1.15737	11.5624	0.15749	0.208772	0.351517	0.300062	0.25446	0.00942763	0.00573231	0.00388525	0.0057633
4	K60	Gallus gallus mRNA for K60 protein. [Y14971]	A_87_P008723	TTTGGAGCCATCATTTTCAAGGTATTACTTACTGTGAATTATTGCTGTGAAGCTACAAAC	IL-8L1	up	11.6961	7.64549	0.0788361	0.0624519	0.0937885	0.0759456	0.0777555	1.14076	1.03606	1.06519	1.14428	1.09657	0.644189	0.792479	0.760782	0.651172	0.712156	14.1029	9.1589	0.0867696	0.0613554	0.0649287	0.170755	0.130761	0.202361	0.119488	1.18646	1.85104	1.1961	0.284862	0.227405	0.218393	0.827376	6.92432	0.833161	0.405189	0.510506	0.639493	0.597087	0.290176	0.0948418	0.626332	0.0773923
5	CCL3	Gallus gallus finished cDNA, clone ChEST838h20. [CR389044]	A_87_P015066	CAAATAGGAAGATTATTTAACAGATATATATTTTTAAATTAAGAGTCATGCTTGGATTAT	SCYA4 (MIP-1β)	up	9.95263	6.09248	0.265785	0.228282	0.284314	0.289395	0.266944	3.95406	3.61612	3.35841	3.6666	3.6488	1.93485	2.45283	2.23285	1.8546	2.11878	13.6688	7.93718	3.77986	3.88613	3.4822	3.66802	3.19319	3.47015	3.57993	26.2031	32.5218	25.5161	8.01851	6.69616	6.43081	17.5644	4.90636	0.168599	0.308142	0.190122	0.216885	0.220937	0.00638986	0.00598956	0.014885	0.01005
6	CCL20	Gallus gallus MIP-3alpha mRNA for maacrophage inflammatory protein 3alpha, complete cds. [AB101005]	A_87_P038098	TCTGTTTATTTTGTTACTGCTTGGCACTATCTTGTGCCAAAATTTTCCTTTTAACTGGAG	CCL20 (MIP-3α)	up	7.89078	3.75174	0.0218181	0.0193555	0.0256581	0.0310581	0.0244724	0.209255	0.156885	0.120556	0.184852	0.167887	0.069455	0.0961287	0.0982242	0.0745548	0.0845907	6.86025	3.45657	0.0282292	0.0186243	0.0185814	0.0179484	0.0169802	0.0123017	0.0187775	0.449585	0.741405	0.501157	0.0787451	0.0624278	0.0674518	0.316795	16.871	0.0919292	0.155681	0.203063	0.099098	0.137443	0.00897421	0.0100732	0.0227972	0.0325394
7	LOC422654	Gallus gallus finished cDNA, clone ChEST921e18. [CR386350]	A_87_P016541	GTGCCGTGTATTTTATGTGCACTTACTGTGTAGAAACATCAGCACACAACAGAATAATTG	LOC422654	up	6.91044	6.07749	0.0458056	0.0509616	0.0434517	0.0591742	0.0498483	0.41851	0.441692	0.369704	0.441692	0.417899	0.394261	0.436618	0.429944	0.381859	0.410671	8.38343	8.23841	8.71182e-05		0.000220032	0.000318813	0.000113109	0.000112718	0.000170358	0.000168107		0.00023719	6.4889e-05	0.000124924	8.13781e-05	0.000135298	0.794196	0.06614	0.0238754	0.0392817	0.0182621	0.0368898	0.0128686	0.0134772	0.0147822	0.00638248
8	TC186509	Q08514 (Q08514) Gallus gallus POL-like (Fragment), partial (19%) [TC186509]	A_87_P008302	AAGTTGCTCAATTCTGAATCCAGACATGTAGGCCTATGCGCCAAGGCTTGTAAAGCAAAA	LOC101750351	up	5.94538	4.38858		0.00380529	0.00219823	0.00440832	0.00347061	0.0273307	0.0368067	0.0227884	0.00898112	0.0239767	0.0177696	0.0191627	0.0212296	0.00991923	0.0170203	6.9085	4.90412	0.024575	0.0251785	0.0231957	0.0109343	0.00968522	0.0139848	0.0179256	0.0297012	0.0257968	0.0311059	0.0128984	0.0117869	0.0144779	0.0209612	1.16935	0.0344743	0.024377	0.0235195	0.0114779	0.0234622	0.022328	0.0252367	0.0286564	0.0267992
9	ENO2	Gallus gallus mRNA for gamma-subunit of enolase, complete cds. [AB004291]	A_87_P038222	ACTGTGGGGCAATATATTAAAACACAGTCGTTAAAAACACACATGCTCTCATTTGCTTAT	ENO2	up	5.42227	7.43803	0.00952983	0.0046097	0.00494056	0.00599418	0.00626857	0.0207607	0.0156732			0.018217	0.0216757	0.0178176	0.011272	0.0093409	0.0150265	2.90608	2.39713	0.0262477	0.0118689	0.0106722	0.00303308	0.00420115	0.00479252	0.0101359	0.00543564	0.00424016	0.00553705	0.0036785	0.00286616	0.0030861	0.0041406	0.408508	0.0237104	0.0518924	0.0344345	0.049721	0.0399396	0.0106722	0.00973008	0.0106722	0.012765
10	TC221485	SY17_HUMAN (Q92583) Small inducible cytokine A17 precursor (CCL17) (Thymus and activation-regulated chemokine) (CC chemokine TARC), partial (62%) [TC221485]	A_87_P002520	AGTATCTTCAGAAAAAGAACAACCCTCAAGCTGTGTGATGCAGAGCAGACACCCAAATTG	CCL17	up	4.64999	3.77315	0.0139042	0.0114426	0.0185885	0.010081	0.0135041	0.0425902	0.0185957		0.0400453	0.0337437	0.0298158	0.0326022	0.0298158	0.0343815	0.0316538	2.49878	2.34402	0.00252997	0.00223321	0.00145981	0.00131111	0.00141009	0.00184138	0.00179759	0.00500181	0.00642688	0.00514838	0.0019781	0.00319124	0.00275258	0.00408316	2.27146	0.021148	0.0474209	0.0360214	0.0376815	0.035568	0.0462309	0.03644	0.0448111	0.0926756
11	K123	Gallus gallus mRNA for K123 protein. [Y14970]	A_87_P008724	TTATCCATTGCCTCCTCAGGAAAGTTCCTGGGCAAGATTGGCTCAGATAATCCATGGATT	K123	up	4.36378	4.19839	0.0201464	0.0208408		0.0163388	0.0191087	0.119631	0.116719	0.0974706	0.0868364	0.105164	0.0901761	0.0903151	0.0979975	0.0802759	0.0896912	5.50349	4.69374	0.0137763	0.0158248	0.0162885	0.00822938	0.00744248	0.00668434	0.0113743	0.0975082	0.16248	0.123993	0.0196182	0.0162134	0.0189718	0.0731308	6.42947	0.00169637	0.00358619	0.00466147	0.00119813	0.00278554	0.000140222	8.28963e-05	0.000265316	0.000554446
12	NFKBIZ	Gallus gallus mRNA for hypothetical protein, clone 35i9. [AJ721113]	A_87_P035933	TTGTAGGCAGGTTAAGTGGGAAAATCTAACATGCTGAGGCCGAGCTGTGATGTGTTTCTT	NFκBIζ	up	4.34327	3.83814	0.0554885	0.0313706	0.0407296	0.0445359	0.0430311	0.282567	0.248464	0.27064	0.226008	0.25692	0.208611	0.223929	0.154487	0.128316	0.178836	5.97055	4.15596	0.000438035	0.000415845	0.000474929	0.000705044	0.000557014	0.000642062	0.000538821	0.00272726	0.00307187	0.00311475	0.000699365	0.000828812	0.000871024	0.00188551	3.49933	0.00626559	0.282567	0.607097	0.285191	0.29528	0.251739	0.269184	0.271684	0.158037
13	RCJMB04_24b18	Gallus gallus mRNA for hypothetical protein, clone 24b18. [AJ851742]	A_87_P035574	AGCACAATGCAAATTCTACTACAAACTAAAGAGAACAAGGTGTAGTGGTAGGTGGGTTGA	TNIP2	up	3.72707	4.95652	0.110083	0.0497977	0.0871044	0.103505	0.0876227	0.368567	0.351382	0.373137	0.303082	0.349042	0.418188	0.599201	0.310405	0.257821	0.396404	3.98347	4.52398	0.0315402	0.0351175	0.033377	0.0257372	0.0213444	0.0310341	0.0296917	0.0506486	0.0510599	0.0574453	0.0299424	0.0260664	0.0308198	0.0409971	1.38076	0.118805	0.368993	0.313166	0.181118	0.245521	0.0633725	0.0472568	0.0686308	0.0993272
14	IL6	Gallus gallus mRNA for chicken interleukin-6 precursor (IL-6 gene). [AJ309540]	A_87_P037453	ACTTATTTATTACGTAGTCAACGCCAAAGAAAATGTCCAGCAGCCAGACTGTTGTATAAC	IL6	up	3.70276	3.57146	1.11987	1.0124	0.982442	1.06355	1.04457	5.54044	6.85795	6.43824	7.03448	6.46778	6.53818	5.69182	6.61415	6.9163	6.44011	6.19183	6.16535	3.12727e-06						3.12727e-06	0.00269905	0.00243533	0.00198497	0.000600451	0.000508429	0.000300572	0.00142147	454.54	0.00740817	0.0165732	0.00966286	0.00502498	0.00966732	0.000154095	4.59448e-06	6.35896e-06	0.000117188
15	IRF1	Gallus gallus domesticus (clone cIRF1) interferon regulatory factor 1 (IRF1) mRNA, complete cds. [L39766]	A_87_P009463	TGGGCAAGGACACACAAAAGAAGGATGGAGGAGGTTCTAGTCCATGCATAATGCATAGAA	IRF1	up	3.67021	3.83897	0.0200072	0.013974	0.0152564	0.015637	0.0162187	0.0617821	0.0605573	0.0876427	0.0634213	0.0683509	0.0625963	0.0788057	0.0869033	0.0854433	0.0784372	4.21433	4.83623	0.102474	0.0876765	0.0821839	0.0593339	0.0577114	0.0540336	0.0739022	0.189027	0.165894	0.199344	0.104627	0.0790184	0.098073	0.139331	1.88534	2.24492	1.60399	1.37554	1.02456	1.56225	0.156041	0.425334	0.445964	0.245421
16	TC224572	Q6MWW8 (Q6MWW8) PE-PGRS FAMILY PROTEIN, partial (3%) [TC224572]	A_87_P001338	ATGAAAAATCGGAGGAACACCTGATTTATATCTCCTCTACTTTAACTGTGTTTCACGTAT	BU460569	up	3.58706	4.35646	0.00495008	0.00276639	0.00360835	0.0034667	0.00369788	0.0160643			0.00863519	0.0123497	0.0101824	0.00879629	0.0132508	0.0101511	0.0105951	3.33968	2.86519	0.0913997	0.0673739	0.0708052	0.0601622	0.0545983	0.0640348	0.0680623	0.095833	0.074756	0.0885928	0.068078	0.070235	0.0649287	0.0770706	1.13235	0.0524347	0.099557	0.101532	0.066293	0.0799541	0.052193	0.0434852	0.0649287	0.0582472
17	TC223822	Q6GPD5 (Q6GPD5) MGC80478 protein, partial (64%) [TC223822]	A_87_P001766	CTTGAAGAGATTTCAGCAGGCATGCTCAGCATGATCAGTCAGCATTCAGGGGGGACAAGA	MOBKL2C	up	3.42497	3.21412	0.0644554	0.0499513	0.0519324	0.0367783	0.0507793	0.181817	0.187361	0.157248	0.193446	0.179968	0.161544	0.136261	0.186425	0.164748	0.162245	3.54411	3.19509	0.0116247	0.0131694	0.0107464	0.0162322	0.014082	0.0103804	0.0127058	0.0202865	0.0242366	0.0241528	0.0190817	0.0192144	0.0188407	0.0209688	1.65033	0.063887	0.108192	0.0799366	0.0366511	0.0721667	0.0220971	0.0172372	0.0228763	0.0254416
18	M74544	Chicken pp40 mRNA, complete cds. [M74544]	A_87_P009303	TGGAAACTGTGTGTTTCACACCATGTGTGTCATAATTGCTACACTTTTTAGCAACTGTAT	NFκBIα	up	3.20621	4.19345		0.394717	0.478157	0.538784	0.470552	1.87905	1.92001	1.91558	1.82064	1.88382	2.48324	2.75957	2.9565	2.5629	2.69055	4.00342	5.71786	0.442372	0.419963	0.384219	0.554785	0.545254	0.523042	0.478273	1.77358	1.85104	1.80667	0.971532	0.887816	0.898132	1.3648	2.85359	1.63769	2.69758	2.56685	2.83825	2.43509	0.768438	0.509328	0.913831	0.978289
19	LOC419860	Gallus gallus finished cDNA, clone ChEST362o18. [BX932176]	A_87_P023608	GTGCAAGATGCACGGCGTGGTTTCTTATTTTTACTACAGATGCGTTTTACAACGTTTTGC	G0S2	up	3.13115	3.52134	0.0101277	0.0108462	0.0109934	0.00807867	0.0100115	0.037177	0.217219	0.206056	0.239263	0.174929	0.230047	0.275052	0.238159	0.251448	0.248677	17.4728	24.8392	0.219658	0.164178	0.156583	0.14161	0.143587	0.145088	0.161784	0.536506	0.548412	0.487452	0.270431	0.248847	0.245705	0.389559	2.40789	0.0387856	0.0361883	0.0229558	0.0258266	0.0309391	0.000165601	0.000208403	0.00900536	0.00409572
20	TC224660	Q9B280 (Q9B280) Cytochrome b (Fragment), partial (12%) [TC224660]	A_87_P001286	AGCTGCAACCATTTCTGGCTGAACAACTCATCTTCAATAGAACTGTTGTCCAAGATAAAA	BU271476	up	4.33871	3.77947					ND					ND					ND
21	BX930900	Gallus gallus finished cDNA, clone ChEST379b15. [BX930900]	A_87_P024152	TGGTAAGGCTTTTAGAAATAATAGATTTCAGGGTCGTTGGTGGAGATGACAACATGTTTC	DCAF6	up	3.67015	3.34025	0.191666	0.126063	0.166727	0.175285	0.164935	0.170361	0.150842	0.146717	0.159812	0.156933	0.164812	0.230224	0.17542	0.151541	0.180499	0.951482	1.09436
22	LOC422220	Gallus gallus finished cDNA, clone ChEST498p13. [CR352849]	A_87_P018325	TGTTTACTATGTGGGTGCAGTGCGTTTCGTTTGCTTTGTACCACAATTGAAACCTTGGTA	LRCH2	up	3.08966	3.04099	0.036258	0.0165159	0.0343815	0.0268612	0.0285042	0.0178932	0.0328922	0.0218097	0.0289559	0.0253877	0.0335704	0.0397687		0.0307131	0.0346841	0.890668	1.21681
1	CR339027	Gallus gallus finished cDNA, clone ChEST994j22. [CR339027]	A_87_P018665	AGCCTCATGCATTTGTCCGTGAAGAAACGGGAGGAGGGAGGGAACACATCCCTGATCCCA	LOC771899	down	5.9626	6.42835	0.0868364	0.0297012	0.0861371	0.0821839	0.0712147	0.0649537	0.0539296	0.0614026	0.0546614	0.0587368	0.0600927	0.0692414	0.049721	0.0413778	0.0551082	0.824786	0.773832
2	LOC419741	Gallus gallus finished cDNA, clone ChEST699c2. [CR391175]	A_87_P013665	CTCAGCCTTTTGAACCCAGTGTTTGTTTTTCTTTTTCAAGTGTGTCCTGGACTTCAGAAA	LOC419741	down	5.78586	6.33286					ND					ND					ND
3	TC202527	Q8WYM3 (Q8WYM3) Facilitative glucose transporter GLUT11-c, partial (14%) [TC202527]	A_87_P006259	ATGCTAAAAGTAGGAAGAAAAAGGTTAGCTCTATCTTTGTTACTGAGTTAGAAGGCAGAG	BU374424	down	5.34978	6.13789		0.000452436		0.000981086	0.000716761					ND					ND
4	CYP7A1	Gallus gallus cholesterol 7alpha-hydroxylase (CYP7A1) mRNA, complete cds. [AY700578]	A_87_P035080	ACCATTCCTGCTACTTTTTGGAGCTTGTTTACCTTCTTAAGAAATCCAGAAGCAATGAGA	CYP7A1	down	5.26143	6.33484					ND					ND					ND
5	LCT	Gallus gallus finished cDNA, clone ChEST497p18. [CR389709]	A_87_P014641	AGTGAAATTTTGGATAACCCTCAATGAACCCTACAACACTGCATATCTTGGCTATGGCTT	LCT	down	5.06555	5.76196	0.000500079		0.000614959		0.000557519		0.00164491			0.00164491			0.0078125		0.0078125	2.95041	14.013
6	TC187031	B34493 collagen alpha 1(IX) chain long form precursor - chicken {Gallus gallus;} , partial (4%) [TC187031]	A_87_P008240	TGAGTTGCCTTCTTTAGAGAAACTTCCATTTGGTTCAAGAAAAATTGCCCGTGGACATTG	BU409844	down	5.05804	5.83197					ND					ND					ND
7	TC226699	MGR7_RAT (P35400) Metabotropic glutamate receptor 7 precursor (mGluR7), partial (21%) [TC226699]	A_87_P000489	TAGCCATTCATTTTATTGTTGCACCTATTTCAATTGTCCCTTTTCAGTAGAATAAGTGGG	BU361921	down	5.01682	5.91055	0.00853601	0.00680118	0.00960351	0.00993452	0.00871881	0.00576108	0.00655687			0.00615897	0.0130784	0.00767533	0.00984313	0.00493295	0.00888246	0.706401	1.01877
8	BRPF3	Gallus gallus finished cDNA, clone ChEST325o18. [CR523621]	A_87_P011493	CTTATAGTTACCAACTGCATGAGGTATAATGCTAAAGACACGATTTTCCACCGAGCAGCT	BRPF3	down	4.89586	5.8626	0.0344611	0.0156974	0.0314916	0.0301507	0.0279502	0.0203884	0.0301274		0.0332616	0.0279258	0.0239583	0.0172305		0.0281966	0.0231285	0.999128	0.827489
9	TC222653	Q85P28 (Q85P28) NADH dehydrogenase subunit 1 (Fragment), partial (7%) [TC222653]	A_87_P002368	TCATAAAGTGTTTCTGCTTGATATAAATCCCATTGGAGCTGCATGAGTTTTGTCTGTGGG	BU333962	down	4.83264	5.71383			0.000754484		0.000754484					ND					ND
10	TC203578	Q8C8C9 (Q8C8C9) Mus musculus 10 days neonate cerebellum cDNA, RIKEN full-length enriched library, clone:B930063N02 product:speckle-type POZ protein, full insert sequence, partial (14%) [TC203578]	A_87_P005679	TGCTGCATTTCCTGAAACTAATTTCTGAAGGCTTCGATTTGTAGGCGTGTGTACCTTTGG	BU206145	down	4.76619	5.9603	0.00220926		0.00129555	0.00290281	0.00213587		0.00398066			0.00398066					ND	1.86371
11	TC223172	AF161320 NRAMP protein MntH2 {Pseudomonas aeruginosa;} , partial (5%) [TC223172]	A_87_P002121	TGTACAGTCCACGAACCCCATTTTGCAAACTACAAATTTAAGTTTTTTAACAGTAATGCC	BU267601	down	4.69377	5.32381	0.00259409	0.000936781		0.000950956	0.00149394	0.00156519		0.00306006		0.00231263	0.00147337	0.00274834			0.00211086	1.548	1.41294
12	TC224031	Q7X251 (Q7X251) TrwE protein, partial (5%) [TC224031]	A_87_P001642	TAGCATTGTTCTGAGCACTCTGATCTTCTGTATCTTAATCACTTACGTATCTAGAATTAG	BU115962	down	4.66959	5.39726					ND					ND					ND
13	CN233737	RJA117A12.ab1 RJbrain Gallus gallus cDNA 5', mRNA sequence [CN233737]	A_87_P020526	GCTGGCTGTATGGATAAGCAGGACCTGAATTTTGCATGTAAATAAATCGTACCTGTGAAA	CN233737.1	down	4.65677	5.4633					ND					ND					ND
14	TC224555	Q9UKK5 (Q9UKK5) Spacrcan, partial (5%) [TC224555]	A_87_P001346	TGCTGTTTACTTTTTCACTTTATTGATGTTACTTTTGGATGACTTCAAGGTTGGTGTTCG	BU124423	down	4.55322	5.40008	0	0	0.00115955	0	0.000289887	0.00137788	0.0023191	0	0	0.000924244					ND	3.18829
15	DAZL	Gallus gallus deleted azoospermia-like protein mRNA, complete cds. [AY211387]	A_87_P035242	ATTCCTATATGTAACTTAAGATGCAAGAATGTAATTAGTTACATTGGCTGCTCAGTGGAG	DAZL	down	4.49801	5.9323					ND					ND					ND
16	TC223819	Q9AVI6 (Q9AVI6) CPD photolyase, partial (4%) [TC223819]	A_87_P001768	GAAATCGTTTTCAGTTTTTATTTCCTACCACAGGCTTTCTGAAGCACTCCCAGAATGTTC	BU485611	down	4.25275	5.93713					ND					ND					ND
17	LOC416112	Gallus gallus finished cDNA, clone ChEST202d13. [CR391191]	A_87_P013653	CAGCTCTTAGAAACTCCCAATGCCAGAGCCATCGTTATTTTTGCCAACGATGAGGACATA	GRM7	down	4.14701	6.05292	0.00428777		0.00316798		0.00372788	0.00413057		0.00329108	0.00526263	0.00422809	0.00532378	0.00310278	0.00552427	0.00532378	0.00481865	1.13418	1.2926
18	TC199795	Q7RTX8 (Q7RTX8) HIN1-like cysteine protease, partial (52%) [TC199795]	A_87_P006870	CATCTGAGAGGAATAGTCAAGATGAGAGTGTCCAAAGCTTCATCTCCTTTGGAACAGTCA	OTUD4	down	4.07422	4.8462	0.0890031	0.0819627	0.0810213	0.104065	0.089013	0.0399222	0.048287	0.0478059	0.0530849	0.047275	0.0822156	0.0566763	0.062164	0.0542838	0.0638349	0.531102	0.717141
19	CN220684	RJA068C03.ab1 RJbrain Gallus gallus cDNA 5', mRNA sequence [CN220684]	A_87_P020820	TTTCTTCCTGTGTTTGACTGGTATTGTATGATCCATCTGATGATAAAAAGGAGTTGCTGT	CN220684	down	4.05026	5.07548	0.00153239	0.00151596	0.00269178	0.00587534	0.00290387	0.00500181		0.002923	0.00232446	0.00341642	0.00428612	0.00385396			0.00407004	1.17651	1.40159
	TC223325	DRORGAB D.melanogaster 18S, 5.8S 2S and 28S rRNA genes, complete, and 18S rRNA gene, 5' end, clone pDm238, partial (3%) [TC223325]	A_87_P002028	TTGATTGGGAAGCAATATAAGGTTTGTGCATCCTTCCCAGAACCAACGGATGCTGAAGGA		up	4.53127	3.30497
	TC215418	Q5UHA2 (Q5UHA2) CX3C chemokine (Fragment), complete [TC215418]	A_87_P003307	CTACGCACTCTGAAGTCGTTTCAGAAGCAAACAGAGAATCCTTAACATCGGCGCATTCAA		up	4.40658	3.2305
	IL23R	Gallus gallus finished cDNA, clone ChEST226c16. [CR386407]	A_87_P016496	TAATTTTACCTCATGTTTTTACAAACACAAAAATGTGAGCTTAGATTCCTGTAGGAGCCG		up	6.28643	2.64841
	TC223212 (CDK5RAP2)	C5P2_HUMAN (Q96SN8) CDK5 regulatory subunit associated protein 2 (CDK5 activator-binding protein C48), partial (3%) [TC220376]	A_87_P002100	CATGAAACAGAAGAGATGAACTTGTCACATCTCTTTTAAGGGAAAATAGAACATCTGTAC		up	5.41726	2.72854
	CYGB	Gallus gallus mRNA for cytoglobin (CYGB gene). [AJ812227]	A_87_P035834	CGTCTACTTTAAGAAGCTCACCGGTGTCATGCTGGAGGTGATCGCCGAGGCGTATGGCAA		up	5.40496	2.75249
	AI980237	pat.pk0019.b2 chicken activated T cell cDNA Gallus gallus cDNA clone pat.pk0019.b2 5', mRNA sequence [AI980237]	A_87_P037559	AAATTGGGGAACGGTGAGCGAAAATTAAAGCTTTTGCCCCAAATGGAGCGTTCTGACCCC		up	4.83845	2.75582
	TC223833	Q98KM8 (Q98KM8) Mlr1403 protein, partial (6%) [TC223833]	A_87_P001758	TGCTTCATGCGATACCTAACGGGCGCAATATGGCCTATTGTAGGCCACAAAAGAATAACA		up	4.66328	2.43902
	IRF7	Gallus gallus interferon regulatory factor 3 (cIRF-3) mRNA, complete cds. [U20338]	A_87_P009128	CAGATTTACTTTTCTGAAGTTTTGTAAGTTTAAATATGTTTATATAAAGGTGCTTCTCAC		up	4.32606	2.67846
	CR387544 (HPS5)	Gallus gallus finished cDNA, clone ChEST248l19. [CR387544]	A_87_P015747	ATGCGTGAGGCAAACTACATTGGTGCTGACAAGTATTTCCATGCTCGTGGCAATTACGAT		up	4.05082	2.88895
	TC219029	Q5TZB9 (Q5TZB9) Ribosomal protein S10, partial (12%) [TC219029]	A_87_P002884	ACAGGAAGTGTATTATTTTATACTATAGAAACAGAAGAGTTTGAGATGTGATAGGGCTGG		up	3.87855	2.96293
	ST6GALNAC2	G.gallus Gal beta 1, 3 GalNAc-specific GalNAc alpha 2, 6-sialyltransferase mRNA. [X77775]	A_87_P008829	ACAGACCTCACTTCTTGGAACTTCCTGGAGTTGCAGCCTCGAAGTCACGCTGGGTAGGCT		up	3.69196	1.81611
	IL12B	Gallus gallus mRNA for interleukin-12 beta chain precursor (IL12B gene). [AJ564201]	A_87_P037236	AGAACCTTAGGAAAAGAATAAAATCCTAATTCTGAACTGCTTACAGTGTAAGTGCCCAGG		up	3.67785	2.83016
	LOC395325	Gallus gallus clone A1 putative apoptosis associated protein mRNA, partial cds. [U93865]	A_87_P008993	ATTTGATTGTCTTTTCTATTTGCAGGTAAAGAACCAAATATTTGGGCTGCAAAGGTGTGT		up	3.6518	1.91244
	FZD2	Gallus gallus frizzled-2 (FZ2) mRNA, complete cds. [AY283065]	A_87_P035212	TTTTTTGTAATTAAACCTGTAAATAGCACTTGTAAATTTAATTATATATTTCTATTTAAA		up	3.61857	2.2693
	TC217874 (SLC3A1)	O55093 (O55093) NBAT, partial (16%) [TC217874]	A_87_P003039	TAACGTAGAAAATGCTTGGTTCAGAGAAATGCTAATTCTTTTTAGGCTTGCTTTCTGTAC		up	3.41516	2.89885
	TC217363	Q57175 (Q57175) SpaP, partial (6%) [TC217363]	A_87_P003078	CACTCCAGACGGCTTGTCTCAGAAACCAATACAGTTTATGCATGGGAAGTCTGATGTTGA		up	3.2128	2.30544
	CR353358	Gallus gallus finished cDNA, clone ChEST280e20. [CR353358]	A_87_P017989	TGAAAGCCTCCATCGGAAAGATCTCACACATCTTCCAAAGTGAACTCTTTCAGGCTCTGC		up	3.16667	1.90562
	CR407168	Gallus gallus finished cDNA, clone ChEST752g20. [CR407168]	A_87_P012254	CACCTTCCAGCACCCGCAGCGAAGCTAGCTTGAAACTGTTTGGTCACTCGGCATGTGGTA		up	3.05935	1.36375
	TC196932	Q8C1V4 (Q8C1V4) Mus musculus 16 days neonate male medulla oblongata cDNA, RIKEN full-length enriched library, clone:G630016I22 product:lysyl-tRNA synthetase, full insert sequence, partial (10%) [TC196932]	A_87_P007260	ATCAGAGAATAGGAATGAGGTTCCTTAAAGCAAAATAGCAGGGCCTGCAGCCGTCTGTAA		up	3.05671	2.75102
	TC202781	JC5055 high affinity nitrate transporter homolog BCH2 - barley {Hordeum vulgare;} , partial (4%) [TC202781]	A_87_P006125	TGCCTGTCTTCACTTGCTTTCCTGATGGACGTGAAGAACTCAGGCTTGTTGGTATGAATA		up	3.021	2.14704
	BX931768	Gallus gallus finished cDNA, clone ChEST798g2. [BX931768]	A_87_P023794	GAGAAGACACTTAGACCAAGAACAGCAGAAGTCTACACAATTGCCATCAACAAGCAAGGC		up	3.01789	2.17469
	DN929793	4155482 BARC_3GAL chicken mixed tissue Gallus gallus cDNA clone 3GAL_55H15 5', mRNA sequence [DN929793]	A_87_P009715	TGTTGTGAGCTGGGAAAAACGCTCACAGCTCCGGGAAGCGATGAGCAAGATGATGCAGGC		up	3.01242	2.78676
	RGS17	Gallus gallus RGS protein RGS-17 mRNA, complete cds. [AF151968]	A_87_P037854	CTATGGTCTCTGTCTACATTTTTACCAAGGTCCTCCTTGCTTGAAATAGCATGGGAGGGA		up	3.00322	2.24004
	AM067584	AM067584 Chicken immune 3 - CSEQRBN33 Gallus gallus cDNA clone C0000474N03_T7, mRNA sequence [AM067584]	A_87_P035369	TGAGCAAAGAGCTCGAAAAGAAATACCTTGAGAGTGAAGAGGCAACCATCAAAAATGTGC		up	6.01749	1.80235
	LOC395310	Gallus gallus prominin-like protein mRNA, partial cds. [AF406812]	A_87_P037638	ACTCTCCGATGCTGTGATTTTGGGTGTAAAACAATAAATGAGGTGATTGTGTGTTGCTGG		up	3.6686	1.81522
	EGFL5	Gallus gallus finished cDNA, clone ChEST211d22. [CR391731]	A_87_P013258	GCAATCATTGAGCATCTTCATGAGGATTATGAATGCATCAAGAAAGAAAATGAAAGGTTG		up	3.49401	2.01085
	TC206240	Q8TWZ0 (Q8TWZ0) Predicted membrane protein, partial (5%) [TC206240]	A_87_P004522	AGAAATGTTGAGAACATTGGGGTCTGTACTTCTCTAGTCTCAGTATTTCTGCATCCACAC		up	3.39076	2.24778
	TC202753	Unknown	A_87_P006139	ATGATGTGGGAGATACCGCCATTACTGCTGCTTTTTAGCATGCCACTTCCTATTTAATCT		up	3.358	2.31693
	TC197688	AH009202S4 low-voltage-activated calcium channel alpha13.2 subunit delta25B splice variant {Homo sapiens;} , partial (3%) [TC197688]	A_87_P007158	AGGACTTGGTGACTGTTGCAACAGAAGAAGACATCGACGAGCCCGTATAGCTGTCTGGGA		up	3.20189	1.44686
	TC196950	Q9MG86 (Q9MG86) ATP synthase F0 subunit 6 , partial (5%) [TC196950]	A_87_P007259	TTCCTAAAAGCTCTTCTTGTTCAATGCGCTTGCATTTAAGAAAGCAAGAAGACCAAGAGA		up	3.07148	2.60028
	ATP11A	Gallus gallus finished cDNA, clone ChEST875n2. [CR388768]	A_87_P015251	TCTTCATCACCTGATGAAGTTGCTTTAGTTGAAGGAATACAGAGGCTTGGTTACACCTAT		up	3.06575	1.96719
	GCG	Chicken mRNA for prepro-glucagon. [Y07539]	A_87_P008759	TTAGACTGTAAGCTCTTCGGGGCAAGGATTTCAGTTCATCCTATTATTATATGTTTTGCT		up	2.36415	3.23637
	CN229249	RJB068H03.ab1 RJtestis Gallus gallus cDNA 5', mRNA sequence [CN229249]	A_87_P020652	GGTTTTGCGGGGCTCTGTTTTCAAACCAGTTCTCTTTAATGTTTTCATCGATGACTCCAA		up	2.14435	3.98811
	TC203413	Sugar kinase, ROK family {Mycoplasma mycoides subsp. mycoides SC;} , partial (5%) [TC203413]	A_87_P005773	GCATGGTCATGAGGAATTTGCCATTAATGCCTATTGAACACATAGTATGGGTTGCTAATG		down	32.8866	10.3594
	RCJMB04_20k8	Gallus gallus mRNA for hypothetical protein, clone 20k8. [AJ720581]	A_87_P036309	GCACTCTTCTGTGCTAAGCACAATGGACTTAATGCAAATGGATTGCTATTACTGAGGACT		down	6.17345	3.54405
	TC200234	O42110 (O42110) ORF2, partial (3%) [TC200234]	A_87_P006803	CTACTGAGTGATTAAGGTTTGAACTTAAACGTTGGATCCTTTAATTATGGCATTCTGTAG		down	6.17121	4.90226
	SRD5A2L2	Gallus gallus finished cDNA, clone ChEST1005a9. [CR352667]	A_87_P018447	GTCAATCGTTGTTTCTCACGTTAAACAGTTCTGGAAATAGCAGTAGACTTTCTGGACTAA		down	5.9676	4.26357
	LOC420156	Gallus gallus finished cDNA, clone ChEST275p8. [BX932875]	A_87_P023296	CAGTAGATCTAACAAAAGTAGCCTGTCAGGATGGTGTTGAGAAGACTAAATCAGCGGTCA		down	5.90204	4.85979
	TC225566	Q8WMI5 (Q8WMI5) Protocadherin beta 3' (Fragment), partial (9%) [TC225566]	A_87_P000940	GTGCTTTTTTGGCAGTTTGGTTTGAGTCCAGGTATTTGCACTGTAAGCTCAAAAGGCCAA		down	5.60053	5.81365
	CO771439	testis_EST02536 Testis cDNA Library Gallus gallus cDNA 3', mRNA sequence [CO771439]	A_87_P019197	GGAAGTCTCTACAGCCTGAAAAAGTAGCATTTATATCCCTGCCAGATATATGCCAGCTGT		down	5.38037	3.23571
	TC199821	Q5WIL6 (Q5WIL6) Phosphate/phosphonate ABC transporter substrate-binding protein, partial (5%) [TC199821]	A_87_P006865	AGAAATTCTCACCTAATGGCTCTCAACCCTTGGTATCCTATAAACGACTAAAGGAAGCGC		down	4.94855	4.55534
	TC227410	Q8JC16 (Q8JC16) Nef protein, partial (5%) [TC227410]	A_87_P000121	CACGGTCCTTGTTCAGCACATTTCAACCATTGTTGACATATTCTGAATAAAAATATTAGC		down	4.90221	4.19654
	NAALAD2	Gallus gallus finished cDNA, clone ChEST516i8. [BX933272]	A_87_P023126	TATGGGAAGATCTTCAGAGGAAACAAAGTTAAAAATGCCGTTTTAGCAGGAGCCATAGGG		down	4.8471	4.77479
	AJ720983	Gallus gallus mRNA for hypothetical protein, clone 31n19. [AJ720983]	A_87_P036028	ACGCGCATCATCTACTTCGACCAGATCCTAGTAAACGTGGGCAATTTTTTCACGTTGGAA		down	4.63739	3.73456
	TC191545	P97346 (P97346) Red-1 protein (Nucleoredoxin), partial (96%) [TC191545]	A_87_P007834	TTGAAAGGTTGCCTTTCGTAACACCCTGGTACCTGGGTGAATTGGCACACTTGTGTATAA		down	4.56636	4.49287
	RCJMB04_1c21	Gallus gallus mRNA for hypothetical protein, clone 1c21. [AJ851382]	A_87_P035818	TGCAGTTTCCTCTTTATTATGCAGTTTTCTAAGTGTTTGCGAAATTAACAGAAAACTGCC		down	4.52621	4.26263
	TC221527	Q9DDJ7 (Q9DDJ7) Retinoblastoma tumor suppressor (Fragment), partial (45%) [TC221527]	A_87_P002513	CACTTAGTACTGGGCTCTAACTCACACTTCTACAACATAATATATTTTCGTTACACACAT		down	4.49426	3.22252
	TC224438	Q702H8 (Q702H8) C-C chemokine receptor 11 like, complete [TC224438]	A_87_P001417	TGCTCATAACAGTGGGGAATTGTACATAAATGAAATGGATGTATCAAATTAGCTATGCAG		down	4.38492	3.53418
	TC222859	Q9BRR1 (Q9BRR1) C14orf160 protein, partial (49%) [TC222859]	A_87_P002294	GGACAAGCTTTACAATCTATTATAGGTGCTTGTCTACCTCTTGTCACCTGGAAGTGATGC		down	4.31064	5.22265
	VKORC1	Gallus gallus vitamin K epoxide reductase complex, subunit 1 (VKORC1), mRNA [NM_206807]	A_87_P009208	GACCACAATGGCCGGCGAAAGACAATTACTATGGAGAGCGACGATGATAAGATCGGCAGA		down	4.16901	5.17726
	TC203569	Q6AFJ3 (Q6AFJ3) Formamidopyrimidine-DNA glycosylase, partial (5%) [TC203569]	A_87_P005685	CAGTATGGTTTCTGCCTAATTACTTAGGTCAGAGTTGATGCAAGTTTCTCCTCATCTTAA		down	4.07539	4.00774
	TC195193	Q71D43 (Q71D43) BG:DS08249.4 (Fragment), partial (23%) [TC195193]	A_87_P007456	AATCAAATCATAAAGAATAAAAAGAGCGATCCCACTGCAGTGCAAACAATTCCCTTCCGG		down	4.01691	3.25838
	CN224429	RJA101C04.ab1 RJbrain Gallus gallus cDNA 5', mRNA sequence [CN224429]	A_87_P020780	TGCAGTTCCGGATGAAGATCATGAACAAGCAGCTGGAACGCTTCGGGAACCGGGTGGAGT		down	3.77289	3.00353
	TC193539	O42110 (O42110) ORF2, partial (21%) [TC193539]	A_87_P007635	CTTCTCTGCTTAGAACAAGGCATGGAGATCAAGTTATTAAATAAAATGAATTGGTTCTCC		down	3.69217	3.96463
	AM063320	AM063320 Chicken immune 1 - CSEQRBL08 Gallus gallus cDNA clone HFU603551429_R1_M13F, mRNA sequence [AM063320]	A_87_P035414	TTCACAGTCTTGTTCACATCTTTCTGGTTTCACCATGGATCCACCGCTTGTGAGACATGA		down	3.42469	4.58133
	TC203698	Q6REU0 (Q6REU0) Zeta-sarcoglycan, partial (28%) [TC203698]	A_87_P005617	CTCAGCAATATTACCTTTCAGAGTGAAAAAGACATCTGTCTTGTTTGTCTGATCTGAATG		down	5.74324	2.52219
	TC223950	Q6RCJ1 (Q6RCJ1) Cas/HEF-like protein 1, partial (13%) [TC223950]	A_87_P001685	ATAGGGCCATTGATCACATAAAAGTGTCACTTGGAGAATTCTTGGCCTTTGCTCGAGCCT		down	4.72284	1.50892
	LOC416004	Gallus gallus finished cDNA, clone ChEST1022c13. [CR338877]	A_87_P018776	GCTGTCAGGATTCTATTTTACTCAAGCATTTTTAACCGGAGCCATGCAAAACTATGCTAG		down	4.70902	2.93614
	CASR	Gallus gallus CasR mRNA for calcium-sensing receptor, partial cds. [AB175677]	A_87_P038065	AGACATTATTCTTGGAGGATTGTTCCCCATCCATTTTGGAGTGGCTGCTAAAGACCAGGA		down	4.67222	1.99378
	TC225333	Q8NHQ9 (Q8NHQ9) DEAD (Asp-Glu-Ala-Asp) box polypeptide 55, partial (11%) [TC225333]	A_87_P001020	GAAAGGCGAAAGAGCAATACAGTGTTCACTTAATGATGAATTCATTTAAAACTTCAGGTG		down	4.60784	2.5599
	LOC426893	Gallus gallus finished cDNA, clone ChEST967h22. [BX930636]	A_87_P024220	TTTCTTGTGTGCAAATTTTGTTTTCAAAATAGCTCTTATGATTTTACAGAATAAAGACAT		down	4.5978	1.42516
	FAM3B	Gallus gallus finished cDNA, clone ChEST757l22. [BX935728]	A_87_P021973	GGGTAATGTTGGAAGAGGTATAAACATAGCCATTGTCAATTATGAAACAGGAGAACTAAC		down	4.56468	2.68902
	TC223335	Q7Q9F8 (Q7Q9F8) ENSANGP00000015710, partial (6%) [TC223335]	A_87_P002023	GCCGTTGCTGAACTATGAATTGACCTTGAGCTGTGTTGATTTACTGTAATTCAAACCATC		down	4.29024	2.80188
	BMP10	Gallus gallus partial mRNA for bone morphogenetic protein 10 (BMP-10 gene). [AJ581667]	A_87_P037232	GTAGAATACAGAACGTTTTATTTTTGTGCTTGTATGTAACCCCACTTGGATAAAACCTTG		down	4.01234	2.36501
	TC227576	Q93HL2 (Q93HL2) Tyrosinase, partial (6%) [TC227576]	A_87_P000039	AAGGACCAGAAACAACTTCGGAATCTTGCGAAGAGCTTCCCCAAAACTTTTGATAGGGAA		down	3.84703	2.09198
	TC221444	Q6DJ24 (Q6DJ24) Component of oligomeric golgi complex 6, partial (47%) [TC221444]	A_87_P002527	AGCTACAGCTTCTGAAAAAGAACATCTAGAAGCTATATTAAAGCTTGTGACTATTCAAGG		down	3.48686	1.35587
	TC206401	Q801T1 (Q801T1) Hyal2-prov protein, partial (14%) [TC206401]	A_87_P004446	TGCACCCTTTTTTGTAGTGGTGTAGCAGACCTGTTGGAGACAGCCCTAAATCGCCTGCTG		down	3.35055	1.60904
	TC226319	Q6NRK3 (Q6NRK3) MGC83749 protein, partial (7%) [TC226319]	A_87_P000700	AGCTGCAAATCCAACTGAACTTCTTGAAGAATGTACTCTTAAATTATTGCAATGAAACGT		down	3.02821	2.15541
	TLR7	Gallus gallus toll-like receptor 7 mRNA, partial sequence. [AY633577]	A_87_P035099	CTTCTCCAGGAAACTGTTTAGCTTTACCATTCCCTGTAAAATGCTGTTACTATGTGTGGT		down	3.02812	2.26144
	TC222528	Q5VXM4 (Q5VXM4) OTTHUMP00000064386, partial (68%) [TC222528]	A_87_P002379	CCTCCAGGCTCTTATCCACATTATATATATTTTATAAAGAGTGATGTGTGTAATGCCATC		down	6.25752	9.85491
	TC186536	Q789D2 (Q789D2) Reverse transcriptase (Fragment), partial (26%) [TC186536]	A_87_P008293	ATCAGAACTGCAAACCGTTTACTTGTGTGAGAAGGATGGATGATGGACTTCGTGGTCCAT		down	3.92675	4.97451
	HNF4beta	Gallus gallus hepatic nuclear factor 4beta (HNF4beta) mRNA, complete cds. [AY700582]	A_87_P035077	AAGCGGTCCATACCCTACACCGACTTTCTACTATTAGGGAATGACTTCATCATCCCAATG		down	3.78874	5.25064
	BM343156	S2D3U321B Outflow tract differential display Gallus gallus cDNA, mRNA sequence [BM343156]	A_87_P034891	GCAGCCATCTCGACTTCCACAACACAAAGTTAAGAATATGCCTTTTAAAAGAAAACTGTT		down	3.60104	5.70245
	TC224530	Q6VEI0 (Q6VEI0) NADH dehydrogenase subunit 1, partial (5%) [TC224530]	A_87_P001360	GAGAACACTGTCCTTTCTGCCATTAAAAAAGAAGTAACAGATTGGTGTACATCATACCGA		down	3.58839	5.28458
	TC209195	NI30_MOUSE (Q91WE2) NEFA-interacting nuclear protein NIP30, partial (26%) [TC209195]	A_87_P003917	AGCACGAGGTAAAGTTGTGTAGAGGTTTATGGGTGTACAACTGTTGATGGAGCAGCACTA		down	3.46324	4.75188
	BM486078	pgm1c.pk002.k15 Primary Chicken Breast Muscle, Leg Muscle, and Epiphyseal Growth Plate cDNA library (pgm1c) Gallus gallus cDNA clone pgm1c.pk002.k15 5' similar to gb [BM486078]	A_87_P034858	CTGCACGTCATCACCCTCTACAACAGGATTAAGAAGGAACCGAATAAACCCTTCGTGCCC		down	3.45429	5.63126
	TC202420	Q9BZS6 (Q9BZS6) PNAS-120, partial (24%) [TC202420]	A_87_P006321	TGCTTTGCTGGGATACGATGACCTCCTTTTTGATCAATTCCTAGAGCACAAGCATTGGGA		down	3.2087	5.31791
	CNGA3	G.gallus mRNA for alpha subunit of cone photoreceptor CNG-channel. [X89598]	A_87_P008799	CAGTGCGCGTATGGCATGTGTAGGTCTTGACACACTCTATTCACACACACATTGTGTTAA		down	2.93684	4.89567
	TC217226	S127_HUMAN (Q9Y666) Solute carrier family 12 member 7 (Electroneutral potassium-chloride cotransporter 4) (K-Cl cotransporter 4), partial (4%) [TC217226]	A_87_P003094	ATTTGGTTTCTCAGCATGTTCTTAAGAGGGCGGACTAACGATTGAACCTGGAATTGAGCC		down	2.67949	5.93319
	DN830334	DT40subNB_18D7 DT40subNB Gallus gallus cDNA clone DT40subNB_18D7 5', mRNA sequence [DN830334]	A_87_P009749	TCTCTCTCATACTGATGGCAGAACTGCCATACAGTTCCACAGTTCCACGGATTTGGTTTT		down	2.65885	5.30064
	TC224479	Q88W37 (Q88W37) Integral membrane protein, partial (4%) [TC224479]	A_87_P001392	AACGATTTGTTGGTAGATCCATATATCTGCGTGCACCCTTCCAAATAAAGACAGATCTTT		down	2.62931	6.13295
	PGA5	Gallus gallus cPgA mRNA for pepsinogen A, complete cds. [AB025281]	A_87_P038184	TGGATCCTCGGCGACGTCTTCATCCGCGAGTACTATGTGATCTTCGACAGGGCCAACAAC		down	2.53041	6.34741
	TC189278	BC026060 calcium/calmodulin-dependent protein kinase kinase 2 beta, isoform 2 {Homo sapiens;} , partial (18%) [TC189278]	A_87_P008060	AAAGAGAAATTTGCGATATATCAGAGCCTATTGTCGAAATCCGCGTTCGGACCTCTTCGG		down	2.33927	8.87447
	TC186257	Q6S5B0 (Q6S5B0) DNA-dependent protein kinase catalytic subunit (Fragment), partial (70%) [TC186257]	A_87_P008368	TTTCCAGGTTTTCGCGATGTTGTGGTGTATAACTCTTTTGTATTAATACAGGTGCTCAAC		down	2.16523	5.57844
	TC218355	Q7Z0F8 (Q7Z0F8) Bindin (Fragment), partial (6%) [TC218355]	A_87_P002986	TCTGGAGAGCACAACATGCCATTGCATCGTTACAGGATGGTAGAAGTCCCCTTACTTTTA		down	2.06117	6.0562
	TC209663	AF143536 colon cancer-associated protein Mic1 {Homo sapiens;} , partial (10%) [TC209663]	A_87_P003892	TGTACTCCTAAAAATACTGCATTCTTAACTTCTTTTCTCCTTGTAGGTGGTAGAAGCAGG		down	1.4983	5.4921
[truncated: 13 more columns]
